# Supplementary material for: Arduino Automated Microwave Oven for Tissue Decalcification
Source: Bioengineering (Basel). 2023 Jan 6;10(1):79. doi: 10.3390/bioengineering10010079 (PMC9855053; doi:10.3390/bioengineering10010079)
Supplement: Supplementary file 1 [file bioengineering-10-00079-s001.zip]

Archive with 1 entries (1 files):
- bioengineering-2007630-supplementary.pdf
